# Supplementary material for: Modeling Tool for Decision Support during Early Days of an Anthrax Event
Source: Emerg Infect Dis. 2017 Jan;23(1):46–55. doi: 10.3201/eid2301.151787 (PMC5176207; doi:10.3201/eid2301.151787)
Supplement: Technical Appendix 1 — The Anthrax Assist modeling tool. [file 15-1787-Techapp-s1.xlsx]

## Sheet: TABLE OF CONTENTS
	ANTHRAX ASSIST: A Tool for Forecasting Public Health
	and Medical Care Consequences in an Anthrax Response
	Created by: Gabriel Rainisch1, Nathaniel Hupert2, Martin Meltzer1
	Advisors: Sean Shadomy1, William Bower1
	1U.S. Centers for Disease Control and Prevention, 2Weill Medical College of Cornell University
	TABLE OF CONTENTS
	INTRODUCTION				An overview of the tool's intended purpose and how it can be used
	GETTING STARTED / INSTRUCTONS				Step-by-step walkthrough of how to use the tool and contact information for obtaining technical support or issue reporting.
	TIMELINE TOOL				A customizable planning worksheet to visualize the relationship between events, information availability, and response decisions.
	STEP 1: CASE COUNTS				Location for entering the primary model input: daily case counts.
	STEP 2: INCUBATION PERIOD SETTINGS				Choose your incubation period models to estimate the scope of the event.
	STEP 3: PEP DECISIONS				Specify how a mass-prophylaxis campaign might be deployed and toggle between different decision options to evaluate their impact.
	STEP 4: IMPACT ON HEALTHCARE				Evaluate the event's impact on the healthcare system and toggle various treatment-related parameters to evaluate their impact.
	Model 1: Epi-Curve Model				For advanced users: View calculations used to project the size and timing of the event.
	Model 2: PEP Impact				For advanced users: View calculations used to project the impact of a prophylaxis campaign
	Model 3: Healthcare Impact				For advanced users: View calculations used to project the patient surge, outcomes, and impact on the healthcare system.

## Sheet: INTRODUCTION
	INTRODUCTION												Return to Table of Contents
	The goal of this tool is to provide public health and health care delivery leaders an alternative to plume modeling* for informing the numerous decisions that must be made within the first 72 hours following a release of Bacillus anthracis spores. This short timeframe for making critical choices may limit the amount of data and analyses available to decision makers. To assist public health planne…
													GETTING STARTED / INSTRUCTONS
	This tool was developed with several distinguishing requirements:
	1. Reliance on the "line list" data available through standard public health investigations/reporting
	2. Straightforward calculations (i.e. algebra)
	3. Assumptions based on the best available, published evidence
	The tool has different uses depending on the phase of the event in which it is utilized:
	1. Days 1-3:
		-Project the maximal scope (#infected/deaths)
		-Estimate post-exposure prophylaxis and hospital requirements
	2. Days 3-5+:
		-Better estimate of likely event trajectory and timing
		-Match between detected cases and model-based projections may help answer critical questions such as: 1) is this a point-source release, 2) are there multiple releases, 3) is it an aerosolized release? (The tool is designed for a single, point-source, one-time release per a locality. However, a mismatch between the Epidemic Curve projections and the event’s line list data may provide a hint that …
	*The model schematic below compares the approaches employed by plume models (shaded in grey) and this tool, and depicts the relationships between the tool's data inputs, models (blue boxes) and supported decisions. The practical drawbacks of the classic plume modeling approach for public health planners are twofold: 1) it is unlikely that a trusted estimate of exposure will be available in time t…

## Sheet: GETTING STARTED
	GETTING STARTED / INSTRUCTIONS
	Navigation: Use the colored boxes with thick boundaries (usually at the top) of each page to move from one step to another. An example of a group of navigation buttons are circled in the screen image below.
													Return to Table of Contents
	Data Input: Cells shaded in light green indicate locations where data can be entered either by typing it in or selecting a value from a pull down menu. If the entry method is a pull down menu, click on the small box with a downward-pointing arrow that appears when you put your cursor on the cell to pull up the selection choices - then click on one of the selections to make the choice. Here is a s…
	Getting Started and Orientation: Go to the "CASE_COUNTS" screen if you already know about the timeline for decisions. If you'd like to use the tool to facilitate discussions about decisions you may instead start on the "TIMELINE" screen. Following the instructions and navigation buttons on either screen will take you through the screens of tool in the following order: 1) Incubation, 2) PEP_Decisi…												Step 1 Case Counts
													Go to Timeline
	Technial Support: If you need technical support or would like to notify the authors of an error or issue with the tool, please contact
	Gabriel Rainisch via e-mail at:			Grainisch@cdc.gov

## Sheet: INTERPRETATION IN A REAL EVENT
	INTERPRETATION IN A REAL EVENT													Return to Table of Contents
	In the first days just after an anthrax event has been detected, there will be much uncertainty about the amounts of spores to which people were exposed and the associated clinical response. To address this uncertainty Anthrax Assist employs the use of conservative assumptions for these factors, based on the best-available scientific evidence and historical anthrax events. As more data becomes av…
														Return to: Step 2 Incubation Settings
	Do my assumptions need updating? Once four (or more) days of case count data are entered as input you can check whether there are notable differences between the case series you inputted and the median cases curve estimated with the Epidemic-curve model (on the "Incubation Settings" screen. Below are two examples of output with and without agreement between input detected cases and model estimate…
		Example A: Good Agreement
		Here, the detected cases (red bars) track the median event size forecast (dashed blue curve) fairly well. Both peak around the same time, and even though on some days the detected cases exceed the median estimate (days 3 &4), and on others it is less (days 5 & 6), it is clearly a better fit compared to example B.
		Example B: Agreement can be improved
		The detected cases (red bars) peak on day 2 while the median event size forecast (dashed blue curve) peaks on day 5. Furthermore, there is a large difference between the number of cases detected and estimated at the peak (5 versus 38 respectively; about 8 times more estimated cases)
	How to interpret discrepencies between detected and estimated case series: There are a few ways to interpret the discrepencies in Example B: 1) The number of detected cases at the leading edge of the outbreak (days 4 & 5) represents only a portion of the total cases who have become symptomatic on days 4 & 5. This may be related to a normal delay in surveillance reporting. 2) The outbreak has peak…
	How to adjust assumptions to improve detected and estimated case series agreement: You have several options, depending on your interpretation of the cause of the discrepency: 1) Adjust the case series on the "Case Counts" screen by inflating or deflating counts based on perceived under/over-reporting, or assign cases to different illness-onset dates. 2) Adjust the median Average Exposed Dose on t…
	Technical Support: If you would like additional assistance with this topic or to seek the author's consultation during a real anthrax event or exercise, please contact:
	Gabriel Rainisch via e-mail at				Grainisch@cdc.gov

## Sheet: Timeline
		INSTRUCTIONS: Click through the yellow boxes in each Step (identified by Red Font on the left side of the screen).
		Use the "Storyboard" to discuss expectations for information and relate them to critical decisions. The storyboard markers can be moved, deleted and copied (in order to generate new ones). Moving the markers does not change any data - they are for discussion purposes only.
		STEP 1) INPUT DATA AND MAKE SCENARIO ESTIMATES				Timeline Start Date:				STEP 1.1) ENTER CASE COUNTS				STEP 1.2) SET INCUBATION
						Start Time:
		STORYBOARD
		Information
		Date -->	2016-11-15												2016-11-16												2016-11-17												2016-11-18
		Time -->	00:00:00		04:00:00		08:00:00		12:00:00		16:00:00		20:00:00		1900-01-01		1900-01-01 04:00:00		1900-01-01 08:00:00		1900-01-01 12:00:00		1900-01-01 16:00:00		1900-01-01 20:00:00		1900-01-02		1900-01-02 04:00:00		1900-01-02 08:00:00		1900-01-02 12:00:00		1900-01-02 16:00:00		1900-01-02 20:00:00		1900-01-03		1900-01-03 04:00:00		1900-01-03 08:00:00		1900-01-03 12:00:00		1900-01-03 16:00:00		1900-01-03 20:00:00
		Hours since start time	0		4		8		12		16		20		24		28		32		36		40		44		48		52		56		60		64		68		72		76		80		84		88		92
		Decisions
		STEP 2) MAKE DECISIONS: PEP		STEP 2.1) MASS PROPHYLAXIS GOAL				STEP 2.3) INPUT CAMPAIGN LOGISTICS
																	Table of Contents
		STEP 3) IMPACT ON HEALTHCARE		STEP 3.1) RELEASE TREATMENT GUIDANCE				STEP 3.2) TREATMENT EFFECTIVENESS

## Sheet: CASE_COUNTS
	Table of Contents	Timeline	Step 2 Incubation Period Settings	Step 3 PEP Decisions	Step 4 Impact on Healthcare
	INSTRUCTIONS: Enter case counts into the 1st column (under the header "Assignment Method 1 - Base Case") of the table below, by dates of patient "Illness Onset". Note on zero/blank values: Use zero if you are certain 0 cases became ill on a date (likely, only at tail end of outbreak) and leave the cell blank if you are uncertain about this. Optional: Enter case count variations into one or both o…
	STEP 1: ENTER CASE COUNTS					View Sverdlovsk Case Series
	DATE of ILLNESS ONSET	Assignment Method 1 - Base Case	Assignment Method 2 (optional)	Assignment Method 3 (optional)
		<type description here>	<type description here>	<type description here>
	2016-08-27
	2016-08-28
	2016-08-29
	2016-08-30
	2016-08-31
	2016-09-01
	2016-09-02
	2016-09-03
	2016-09-04
	2016-09-05
	2016-09-06
	2016-09-07
	2016-09-08
	2016-09-09
	2016-09-10
	2016-09-11
	2016-09-12
	2016-09-13
	2016-09-14
	2016-09-15
	2016-09-16
	2016-09-17
	2016-09-18
	2016-09-19
	2016-09-20
	2016-09-21
	2016-09-22
	2016-09-23
	2016-09-24
	2016-09-25
	2016-09-26
	2016-09-27
	2016-09-28
	2016-09-29
	2016-09-30
	2016-10-01
	2016-10-02
	2016-10-03
	2016-10-04
	2016-10-05
	2016-10-06
	2016-10-07
	2016-10-08
	2016-10-09
	2016-10-10
	2016-10-11
	2016-10-12
	2016-10-13
	2016-10-14
	2016-10-15
	2016-10-16
	2016-10-17
	2016-10-18
	2016-10-19
	2016-10-20
	2016-10-21
	2016-10-22
	2016-10-23
	2016-10-24
	2016-10-25
	2016-10-26
	2016-10-27
	2016-10-28
	2016-10-29
	2016-10-30
	2016-10-31
	2016-11-01
	2016-11-02
	2016-11-03
	2016-11-04
	2016-11-05
	2016-11-06
	2016-11-07
	2016-11-08
	2016-11-09
	2016-11-10
	2016-11-11
	2016-11-12
	2016-11-13
	2016-11-14
	2016-11-15
	2016-11-16
	2016-11-17
	2016-11-18
	2016-11-19
	2016-11-20
	2016-11-21
	2016-11-22
	2016-11-23
	2016-11-24
	2016-11-25
	2016-11-26
	2016-11-27
	2016-11-28
	2016-11-29
	2016-11-30
	2016-12-01
	2016-12-02
	2016-12-03
	2016-12-04
	2016-12-05
	2016-12-06
	2016-12-07
	2016-12-08
	2016-12-09
	2016-12-10
	2016-12-11
	2016-12-12
	2016-12-13
	2016-12-14
	2016-12-15
	2016-12-16
	2016-12-17
	2016-12-18
	2016-12-19
	2016-12-20
	2016-12-21
	2016-12-22
	2016-12-23
	2016-12-24
	2016-12-25
	2016-12-26
	2016-12-27
	2016-12-28
	2016-12-29
	2016-12-30
	2016-12-31
	2017-01-01
	2017-01-02
	2017-01-03
	2017-01-04
	2017-01-05
	2017-01-06
	2017-01-07
	2017-01-08
	2017-01-09
	2017-01-10
	2017-01-11
	2017-01-12
	2017-01-13
	2017-01-14
	2017-01-15
	2017-01-16
	2017-01-17
	2017-01-18
	2017-01-19
	2017-01-20
	2017-01-21
	2017-01-22
	2017-01-23
	2017-01-24
	2017-01-25
	2017-01-26
	2017-01-27
	2017-01-28
	2017-01-29
	2017-01-30
	2017-01-31
	2017-02-01
	2017-02-02
	2017-02-03
	2017-02-04
	2017-02-05
	2017-02-06
	2017-02-07
	2017-02-08
	2017-02-09
	2017-02-10
	2017-02-11
	2017-02-12
	2017-02-13
	2017-02-14
	2017-02-15
	2017-02-16
	2017-02-17
	2017-02-18
	2017-02-19
	2017-02-20
	2017-02-21
	2017-02-22
	2017-02-23
	2017-02-24
	2017-02-25
	2017-02-26
	2017-02-27
	2017-02-28
	2017-03-01
	2017-03-02
	2017-03-03
	2017-03-04
	2017-03-05
	2017-03-06
	2017-03-07
	2017-03-08
	2017-03-09
	2017-03-10
	2017-03-11
	Method Totals	0	0	0

## Sheet: INCUBATION
		Table of Contents	Timeline	Step 1 Case Counts	Step 3 PEP Decisions		Step 4 Impact on Healthcare					Summary of Attack Size Estimates											Additional information: Interpreting results in a REAL event
												Median Attack Size					#N/A
												Low estimate					#N/A
												High estimate					#N/A
	STEP 2: Incubation Period Settings																																No
	INSTRUCTIONS: Specify values (in the green boxes) that define the shape of the incubation period distribution [step 2.1] and your case-series input [step 2.2]. Your selections are used to estimate the final case count and incidence curve in the graphs on the right side of the screen. Afterwards, click on "Step 3 PEP Decisions" above to advance.																																Yes
							Default Parameter Values^
	2.1	Incubation Period Parameters*		Value			Wilkening	Modified-Brookmeyer
			Median (days)	6.85			6.85	8.89																									1
			Standard Deviation (days)	1.83			1.83	1.91938																									2
																																	3
		Type in values for the median and standard deviation. You MUST enter values that match either the "Wilkening" or "Modified-Brookmeyer" Parameter Values for an estimate range to be generated.
		Advanced Users: Click on the name of the model in the Default Parameter Values box to see the formula and exposure dose^ (i.e. average inhaled spore counts) assumptions. Or, to view calculations and all of the possible estimate results (combinations of the 2 incubation distributions with all different case-count entries), click on the box "View Epi-Curve Model" to the right.							View Epi-Curve Model
	2.2	Population of the impacted jurisdiction					This value sets the maximal event size. So, if your entry matches the estimated event size at right, everyone is either infected or your entry underestimates the number of persons actually exposed.
				Value			Default
	2.3	Date-Assignment Method		<type description here>			Assignment Method 1 - Base Case
		Use the drop-down menu to select the case counts to use in the incubation model. Click the "Step 1 Case Counts" box at the top of this page to go back and review your case count entries.																															4
																																	5
		Toggling this value will show you the impact of assigning cases to different dates and using more or less restrictive case definitions on the estimates of total projected cases and the timing of peak incidence.																															8
^	The default incubation period distributions provided are based on two different exposure sets selected by the author. The Wilkening model uses 360 spores to produce the median curve and 1.0 and 8,000 spores, respectively to produce the high and low Final Case Count (i.e. estimate range). The Modified-Brookmeyer model uses 2, 500, and 10,000 spores to produce the high, median, and low Final Case C…

## Sheet: Info Inputs ORIG
		Information Gleaned		Time characteristics
Data type	Data	Directly gleaned	Dependent on combining with other Data Type	Time to earliest availability post-detection^	Average Data Lag***	data generation requirement	Receipt Frequency	source/system name	CDC EOC collector (responsible IMS entity)	Data Value	Information Stability#	Provider to CDC EOC
case information - aggregated	case counts	Event size Required medical care capacity for treating ill (and worried well)	Suspected locations and/or identities of the exposure source (when unknown) Event size projections Potential for and amount of MCCM shortage	08:00:00	1900-01-03	case exposure	1900-01-01	Summary Notification Form	Epidemiology & Surveillance			Local Health departments
case information - aggregated	case treatment location	Impacted jurisdictions Geographic distribution of cases	Geospatial risk of illness Potential for and Amount of MCCM shortage	08:00:00	1900-01-03	case exposure	1900-01-01	Summary Notification Form	Epidemiology & Surveillance			Local Health departments
case information - patient level	case demographics	Impacted demographies Demographic distribution of cases	Demographic risk of exposure/illness Intervention effectiveness among vulnerable populations	08:00:00	1900-01-03	case exposure	1900-01-01	Case Report Form	Epidemiology & Surveillance			Local Health departments
case information - patient level	case clinical presentation/disposition	Case fatalities and rates Clinical profile of disease Medical care requirements for infected		08:00:00	1900-01-03	case exposure	1900-01-01	Case Report Form	Epidemiology & Surveillance			Local Health departments
case information - patient level	case exposures - general public	Potential exposure sources and mechanisms	Confirmed location and identity of the exposure source Suspected exposure routes Potential for continued/additional exposures	08:00:00	1900-01-03	case exposure	1900-01-01	Case Report Form	Epidemiology & Surveillance			Local Health departments
case information - patient level	case exposures - responders	Occupational risk profile for responders Potential exposure sources among responders Crude Personal Protection Equipment (PPE) effectiveness measures	Responder exposure and illness risk	1900-01-04	1900-01-02	case exposure	1900-01-01	Case Report Form	Epidemiology & Surveillance			Local Health departments
MCCM treatment	Case MCCM treatment profile	Alerts to PEP failure	PEP effectiveness	08:00:00	1900-01-03	case exposure	1900-01-01	Case Report Form	Epidemiology & Surveillance			Local Health departments
MCCM treatment	Case countermeasure-associated adverse events	Alerts to PEP-related adverse events	PEP safety profile	1900-01-01 08:00:00	1900-01-01	adverse event in case	1900-01-01	Case Report Form	Epidemiology & Surveillance			Local Health departments
MCCM treatment	AIG requests	Disease profile and treatment effectiveness	Impacted locations not recognized through surveillance Measure of AIG shortage	1900-01-01 08:00:00	04:00:00	decision to request AIG	1900-01-01	CDC, OSELS Countermeasure Tracking system (CTS)*	MCCM			Local Health Departments
Laboratory	Antimicrobial Susceptibility	Drug resistance profile	PEP effectiveness	1900-01-03	1900-01-01 04:00:00	decision to complete antimicrobial resistance testing	as needed	CDC DHQP Lab	Laboratory			CDC DHQP Lab
Laboratory	Environmental Sampling	Locations where anthrax has been found in the environment	A defined "zone of contamination" Exposure risks (including longer-term outlook)	1900-01-03	1900-01-02	decision to complete environmental sampling	1900-01-01	CDC LRN – BioWatch BAR Phase I/II Results; ELRN (EPA) – All Non-BioWatch Sampling Results	Environmental Mitigation			EPA
Laboratory	Microbiological confirmatory testing	Diagnostic confirmation Organism’s genotype and resulting characteristics	Track proportion of “caseness” (based on linkage with CRF data) Origin of agent (for sharing with criminal investigators)	1900-01-03	1900-01-03	decision to submit specimen for confirmatory testing	1/0/1900 12:00:00 AM	CDC Infectious Disease Pathology Lab, Zoonotic, BSPB Zoonotic and Select Agents Lab, and NCEH Biological Mass Spectrometry Lab	Laboratory			CDC Infectious Disease Pathology Lab, Zoonotic, BSPB Zoonotic and Select Agents Lab, and NCEH Biological Mass Spectrometry Lab
Veterinary	Wildlife Outbreaks	Animal reservoirs of further potential human illness	Potential for additional human illness by specific persons/populations based on susceptibility and exposures to infected animals	1900-01-07	1900-01-21	routine report generation	1900-01-07	USDA: 1)National Animal Health Monitoring System livestock only, 2)Fisheries and Wildlife Services – national parks only	Epidemiology & Surveillance			USDA: 1)National Animal Health Monitoring System livestock only, 2)Fisheries and Wildlife Services – national parks only
Veterinary	State Public Health Vets/Animal Boards of Health	Animal reservoirs of further potential human illness	Potential for additional human illness by specific persons/populations based on susceptibility and exposures to infected animals	1900-01-07	1900-01-21	routine report generation	1900-01-07	State wildlife park services – state wildlife	Epidemiology & Surveillance			State wildlife park services – state wildlife
Veterinary	Livestock Inspections	Event impact on food safety and associated potential for further human illness	Potential for additional human illness by specific persons/populations based on susceptibility and exposures to infected animals	1900-01-07	1900-01-21	routine report generation	1900-01-07	USDA: Food Safety Inspection Service	Epidemiology & Surveillance			USDA: Food Safety Inspection Service
MCCM treatment	SNS logistics logs	SNS distribution efficiency and penetration indicators	SNS distribution penetration measures Ecologic measures of PEP efficacy	08:00:00	1/0/1900 8:00:00 AM	SNS deployment	1/0/1900 8:00:00 AM	CDC SNS	MCCM			Local Health departments
Healthcare delivery	medical treatment capacity/use	The number, characteristics, and geographic distribution of medical treatment facilities Treatment facility's real-time capacity and resource measures		1900-01-04	1900-01-01	EOC activation	1900-01-01	TBD	MCCM			?
Law enforcement	exposure-related characteristics	Exposure source, exposure mechanism, exposure duration, targeted populations, etc. Potential for continued/additional exposures Microbiological characteristics of the agent		08:00:00	1/0/1900 8:00:00 AM	EOC activation	1/0/1900 12:00:00 AM		CDC OSEP or FBI liaison			Federal Bureau of Investigations (FBI)
BEYOND THIS POINT: OPTIONAL DATA OR DECISION TO RECEIVE DIRECTLY BY CDC EOC HAS NOT BEEN MADE:
Pre-event knowledge (e.g. how long it take to deploy SNS, lab throughput measures, clinical disease profile based on prior events/modeling/research, persistence of spores and reaerosolization potential, etc.)
Syndromic	ED data							BioSense or Community-based distributed system**	Epidemiology & Surveillance			CDC BioSense or Local Health Departments
Syndromic	Shelter data							BioSense or Community-based distributed system**	Epidemiology & Surveillance			CDC BioSense or Local Health Departments
Syndromic	Outpatient data							BioSense or Community-based distributed system**	Epidemiology & Surveillance			CDC BioSense or Local Health Departments
Syndromic	Inpatient data							BioSense or Community-based distributed system**	Epidemiology & Surveillance			CDC BioSense or Local Health Departments
*This system is in development - in the meantime doctors send requests directly to CDC/NCEZID/DHCP/BSPB
**This system in development - otherwise will not be collected if not from an area covered by BioSense
***Time elapsed between the "Data Generation Requirement" event (see column G) and the availability of information gleaned from the data by the CDC EOC (i.e. a measure of how "stale" the data is on average - for example, a 2 day Data Lag means the data represents a point in time two days prior to the day it is available for CDC EOC analysis)
^ time elapsed between detection of event and soonest possible data arrival at EOC

## Sheet: PEP_Decisions
	INSTRUCTIONS: Specify on this page values for critical PEP Campaign parameters [all input cells require an entry]. To turn OFF the Campaign answer "No" to 3.2.4.											Table of Contents	Timeline	Step 1 Case Counts	Step 2 Incubation Settings	Step 4 Impact on Healthcare													dispensation date options
	STEP 3.1: MASS PROPHYLAXIS GOALS												Attack size estimate no PEP	#N/A		PEP cases averted	0								No		preposition date option1			preposition date option2
													Attack size estimate w/ PEP	0		Percent cases averted	#N/A								Yes		1899-12-29	00:00:00	00:00:00	1900-01-01
	3.1.1		# of people to prophylax										Projected total prophylaxed	0		% of goal prophylaxed	0										00:00:00	04:00:00	1900-01-01	1900-01-02
																											1900-01-01	08:00:00	1900-01-02	1900-01-03
		Base this value on how many are believed exposed. In the absence of a known exposure source or contaminated area, you may simply enter the population size of the impacted jurisdiction (the same value you entered in step 2.2). NOTE: If increasing the prophylaxis goal requires a longer campaign, fewer incubating cases receive PEP early enough to avert illness. This is the result of uninfected indiv…																							1		1900-01-02	12:00:00	1900-01-03	1900-01-04
																									2		1900-01-03	16:00:00	1900-01-04	1900-01-05
																									3		1900-01-04	20:00:00	1900-01-05	1900-01-06
																									4		1900-01-05		1900-01-06	1900-01-07
																									5		1900-01-06		1900-01-07	1900-01-08
																									6		1900-01-07			1900-01-09
						Campaign Duration (days) needed to achieve goal																			7		1900-01-08			1900-01-10
	3.1.2	Number prophylaxed per day at full capacity																							8		1900-01-09			1900-01-11
																									9		1900-01-10			1900-01-12
																									10		1900-01-11			1900-01-13
																									11		1900-01-12			1900-01-14
	STEP 3.2: CAMPAIGN IMPLEMENTATION																								12		1900-01-13			1900-01-15
	Describe how a PEP campaign would be implemented and specify parameters associated with PEP usage.																								13		1900-01-14			1900-01-16
																									14		1900-01-15			1900-01-17
	3.2.1	Campaign Duration Parameters																							15		1900-01-16			1900-01-18
			Ramp-up period?*	No			Ramp-up days until full capacity	2																	16		1900-01-17			1900-01-19
		PEP Duration (#days) at full capacity		2	See the calculated duration needed to achieve your goal (besides 3.1.2 above). Campaign durations entered here which exceed this value do not avert any additional cases.																				17		1900-01-18			1900-01-20
																									18		1900-01-19			1900-01-21
																									19		1900-01-20			1900-01-22
	3.2.2	Antibiotics-related Parameters		Value	Default																				20
		% of prohylaxis goal who seek PEP§		0.65	0.65
		Antibiotic Efficacyͻ		0.9	0.9	Effectiveness = (Efficacy x Adherence)
		Adherence to regimen at event's conclusion^		0.4	0.4	Avg.effectivenes spanning event's duration=		requires response to 2.2.4
	3.2.3	Are Countermeasures Prepositioned?		No	No	Reminder:	date of 1st case=		00:00:00
		Date & Time Counter- measures Positioned?				If you are updating this after having entered a dispensation date (in step 3.2.4), you need to update the dispensation date too.
	3.2.4	DECISION: Begin Dispensing?		No	No		View PEP Impact Model
		Date & Time dispensing begins?
*	A "ramp up period" is the number of days required to reach full throughput at a PEP Point-of-Dispensation (POD). The PEP impact model divides the number of people which can be prophylaxed at full capacity by the # of days in the ramp-up-period, plus 1, in order to determine the daily increase in dispensation throughput until full-capacity is reached. For example, if your campaign can prophylax 10…
§	The PEP Impact Model assumes that the population identified as “potentially exposed” includes all infected individuals and both uninfected and infected individuals seek PEP equally.
	The default value follows the finding of SteelFisher et al., that of the population targeted by public health officials to receive prophylaxis, 65% actually obtain and start PEP. This is taken from table 1: the percent who responded "very likely" among the "National" group, to the inquiry of "Liklihood of of "Going to a Dispensing Site". Reference: SteelFisher, G., et al., Public response to an a…
ͻ	The default value is taken from the results of Meyerhoff et al. [see Table 2: the "no. of anthrax-related deaths" among the ciprofloxacin hydrochloride and doxycyclin treatment groups]. The authors of Anthrax Assist also assume that this protection is achieved 24hrs. after initiated (the most granular unit of time in the model). The following references support and indicate this to be a conservat…
^	Everyone who starts PEP is assumed to fully adhere to the regimen on the first day of the campaign (i.e. 100% adherence). After that, adherence decreases linearly until it reaches the value entered here at event day 60. The default value is taken from Jefferds et. al.'s analysis of adherence among postal workers who were potentially exposed to bacillus anthracis spores in October 2001 after two l…

## Sheet: IMPACT_ON_HLTHCARE
		Table of Contents	Timeline	Step 1 Case Counts	Step 2 Incubation Settings	Step 3 PEP Decisions						Deaths, NO PEP Campaign	#N/A		Without PEP Campaign
												Deaths, WITH PEP Campaign	#N/A		Total Hospitalizations	#N/A
												PEP averted deaths	0		Treatment Load Peak	#N/A
												% of deaths prevented by PEP	#N/A		Peak Bed Demand	#N/A
	STEP 4.1: TREATMENT GUIDANCE																									00:00:00	00:00:00
	Specify the date public health issues a media announcement with treatment guidance and the associated treatment seeking behaviors among infected.																									1900-01-01	04:00:00
																										1900-01-02	08:00:00
					Value		Default = 3rd day of event																			1900-01-03	12:00:00
	4.1.1	DECISION: Date Public Health Messaging?					#N/A	= day 3																		1900-01-04	16:00:00
																										1900-01-05	20:00:00
	The model assumes treatment seeking behavior is influenced by knowledge of the event (per 4.1.2 below)																									1900-01-06
																										1900-01-07
	4.1.2	Proportion seeking Care before and after Public Health Messaging, by Disease Phase																								1900-01-08
				Prior to Messaging			After Messaging																			1900-01-09
				Value	Default*		Value	Default*																		1900-01-10
			Prodromal (early stage illness)	0.4	0.4		0.8	0.8																		1900-01-11
			Fulminant (late stage illness)	0.95	0.95		0.95	0.95																		1900-01-12
																										1900-01-13
																										1900-01-14
	STEP 4.2: TREATMENT EFFECTIVENESS																									1900-01-15
	Specify the effectiveness of healthcare resources and values for parameters associated with disease progression.																									1900-01-16
																										1900-01-17
																										1900-01-18
	4.2.1	Save rate / Care Effectiveness (by stage of illness)																								1900-01-19
				Value	Default+			View Healthcare Model																		1900-01-20
			If care sought while Prodromal	0.8	0.8																					1900-01-21
			If care sought while Fulminant	0.2	0.2																					1900-01-22
																										1900-01-23
	4.2.2	% Prodromal who recover via Fulminant illness		Value	Default^
				0.5	0.5
		This value does not alter results shown at right. Advanced users may wish to alter this value to evaluate treatment resource requirements associated with varying definitions of prodromal/fulminant illness. Associated results are availabled in Treatment Census Graph in the Healthcare Model (Click "View Healthcare Model" box).
*	Same as the documented proportions after the 2001 Amerithrax attacks. Reference: Jernigan, D.B., et al., Investigation of bioterrorism-related anthrax, United States, 2001: epidemiologic findings. Emerg Infect Dis, 2002. 8(10): p. 1019-28.
^	The default value is based on the clinical history (as summarized in Jernigan et al.) of 6 survivors during the 2001 Amerithrax attacks who presented for treatment during the prodromal illness stage: cases 2, 3, 4, 7, 8, 9. We defined progression to fulminant illness as severe symptomatic disease characterized by respiratory distress requiring pleural effusion drainage and/or mechanical ventilati…
+	The model assumes an unlimited treatment capacity and that access to treatment is equal for both prodromal and fulminant cases (i.e. there is no priority policy). The default values are the authors assumptions based on the definition of fulminant illness in the prior footnote and improved treatment resources availability (namely intravenous antitoxin in combination with ventilation) and clinical …

[truncated: 4 more sheets: Epi-Curve Model, PEP Impact Model, Healthcare_Model, Sverdlovsk Case Series]
